# Supplementary material for: Effect of screw access hole or vent hole opening strategies on the adhesive filling rate of oral implant cement-retained posterior crowns
Source: PLoS One. 2025 May 15;20(5):e0323092. doi: 10.1371/journal.pone.0323092 (PMC12080807; doi:10.1371/journal.pone.0323092)
Supplement: S1 Table — (XLSX) [file pone.0323092.s001.xlsx]

## Sheet: Sheet1
Table 1:AFR(%) at abutment shoulder for each group
Group	Number	AFR(%)
NH	1	84.9867
	2	93.9602
	3	94.3639
	4	98.4263
	5	98.2217
ORH	1	86.5903
	2	88.3598
	3	90.2168
	4	87.7239
	5	77.6627
MH	1	98.4992
	2	99.0985
	3	99.0116
	4	98.0821
	5	98.8211
LUMH	1	96.3253
	2	98.4999
	3	96.799
	4	99.5713
	5	98.4135
LDMH	1	99.0561
	2	99.5556
	3	96.2041
	4	98.4301
	5	98.7766
