# Supplementary material for: Effect of screw access hole or vent hole opening strategies on the adhesive filling rate of oral implant cement-retained posterior crowns
Source: PLoS One. 2025 May 15;20(5):e0323092. doi: 10.1371/journal.pone.0323092 (PMC12080807; doi:10.1371/journal.pone.0323092)
Supplement: S2 Table — (XLSX) [file pone.0323092.s002.xlsx]

## Sheet: Sheet1
Table 2:AFR(%) of axial surface for each group
Group	Number	AFR(%)
NH	1	98.8626
	2	88.5507
	3	98.9235
	4	97.9226
	5	98.0626
ORH	1	97.5952
	2	98.016
	3	98.7086
	4	97.7378
	5	99.6094
MH	1	98.1565
	2	98.0704
	3	97.6156
	4	97.9911
	5	99.0309
LUMH	1	99.1074
	2	99.4946
	3	99.7038
	4	98.507
	5	99.4478
LDMH	1	98.4868
	2	99.4525
	3	97.1532
	4	97.7926
	5	96.8289
