# Supplementary material for: Effect of screw access hole or vent hole opening strategies on the adhesive filling rate of oral implant cement-retained posterior crowns
Source: PLoS One. 2025 May 15;20(5):e0323092. doi: 10.1371/journal.pone.0323092 (PMC12080807; doi:10.1371/journal.pone.0323092)
Supplement: S3 Table — (XLSX) [file pone.0323092.s003.xlsx]

## Sheet: Sheet1
Table 3:Cement retention force(N) for each group in retention strength test
Group	Number	Cement retention force(N)
NH	1	347.17
	2	322.97
	3	383.43
	4	331.85
	5	382.61
ORH	1	281.94
	2	326.72
	3	291.77
	4	222.91
	5	240.72
MH	1	373.48
	2	387.95
	3	342.42
	4	402.63
	5	341.42
LUMH	1	448.75
	2	336.29
	3	363.27
	4	350.84
	5	325.52
LDMH	1	302.73
	2	285.1
	3	341.24
	4	345.23
	5	326.21
